# Supplementary material for: Spatial-temporal characteristics of severe fever with thrombocytopenia syndrome and the relationship with meteorological factors from 2011 to 2018 in Zhejiang Province, China
Source: PLoS Negl Trop Dis. 2020 Apr 7;14(4):e0008186. doi: 10.1371/journal.pntd.0008186 (PMC7164674; doi:10.1371/journal.pntd.0008186)
Supplement: S1 File — (XLSX) [file pntd.0008186.s002.xlsx]

## Sheet: Sheet1
性别	年龄	人群分类	发病日期	c
Male	51	Fisherman	2014-04-17	1
Male	47	Fisherman	2012-06-15	1
Male	46	Fisherman	2016-07-09	1
Male	40	Fisherman	2013-07-05	1
Female	5	Children	2014-09-01	1
Female	6	Children	2014-08-17	1
Male	66	Other	2013-04-29	1
Male	46	Other	2017-01-05	1
Male	51	Other	2013-07-15	1
Male	70	Other	2011-06-28	1
Male	63	Other	2012-05-10	1
Male	54	Other	2012-07-03	1
Male	33	Worker	2015-07-05	1
Male	58	Teacher	2016-06-26	1
Male	47	Teacher	2018-03-28	1
Male	47	Teacher	2014-05-30	1
Male	27	Teacher	2016-10-15	1
Male	57	Worker	2014-05-02	1
Female	57	Worker	2018-05-14	1
Male	53	Worker	2018-09-16	1
Female	51	Worker	2014-04-11	1
Female	49	Worker	2015-09-30	1
Male	48	Worker	2014-05-10	1
Female	45	Worker	2015-11-15	1
Male	41	Worker	2014-05-11	1
Male	28	Worker	2014-08-25	1
Male	20	Worker	2018-07-05	1
Male	48	Other	2017-05-10	1
Male	62	Other	2018-08-23	1
Male	39	Other	2018-05-17	1
Male	80	Retiree	2013-07-24	1
Female	78	Retiree	2018-05-14	1
Male	75	Retiree	2017-04-17	1
Male	72	Retiree	2013-06-30	1
Male	72	Retiree	2013-06-20	1
Male	72	Retiree	2014-05-16	1
Male	69	Retiree	2018-04-06	1
Female	66	Retiree	2018-07-01	1
Female	66	Retiree	2018-04-07	1
Female	62	Retiree	2018-04-16	1
Male	60	Retiree	2017-05-18	1
Male	60	Retiree	2014-08-27	1
Male	58	Retiree	2017-08-17	1
Female	85	Houseworker	2016-10-11	1
Female	85	Houseworker	2017-07-17	1
Female	85	Houseworker	2017-11-09	1
Female	84	Houseworker	2015-06-20	1
Female	84	Houseworker	2012-06-10	1
Female	83	Houseworker	2012-05-20	1
Female	82	Houseworker	2016-11-15	1
Female	82	Houseworker	2013-07-25	1
Male	81	Houseworker	2012-05-05	1
Male	81	Houseworker	2016-03-30	1
Female	81	Houseworker	2017-08-31	1
Male	81	Houseworker	2016-05-15	1
Female	80	Houseworker	2017-05-07	1
Female	80	Houseworker	2013-03-27	1
Female	80	Houseworker	2015-06-21	1
Female	80	Houseworker	2016-08-21	1
Male	79	Houseworker	2014-09-01	1
Female	79	Houseworker	2015-06-18	1
Female	79	Houseworker	2017-05-21	1
Male	78	Houseworker	2015-07-14	1
Female	78	Houseworker	2016-06-15	1
Female	78	Houseworker	2016-10-01	1
Female	78	Houseworker	2018-05-10	1
Female	77	Houseworker	2015-05-27	1
Female	77	Houseworker	2013-07-02	1
Female	76	Houseworker	2016-06-04	1
Female	75	Houseworker	2011-07-03	1
Female	75	Houseworker	2013-07-20	1
Female	75	Houseworker	2015-09-30	1
Female	73	Houseworker	2015-07-14	1
Female	73	Houseworker	2014-05-29	1
Female	73	Houseworker	2013-07-15	1
Male	72	Houseworker	2016-06-19	1
Female	72	Houseworker	2011-07-10	1
Female	72	Houseworker	2018-11-04	1
Female	72	Houseworker	2011-06-10	1
Female	71	Houseworker	2015-03-25	1
Female	71	Houseworker	2015-05-29	1
Female	71	Houseworker	2016-05-08	1
Female	71	Houseworker	2014-08-12	1
Female	70	Houseworker	2014-06-10	1
Female	70	Houseworker	2012-05-26	1
Female	70	Houseworker	2017-05-01	1
Female	69	Houseworker	2013-07-12	1
Male	69	Houseworker	2016-03-24	1
Female	69	Houseworker	2015-04-12	1
Female	67	Houseworker	2014-07-22	1
Male	67	Houseworker	2016-05-20	1
Female	67	Houseworker	2014-06-14	1
Female	67	Houseworker	2015-06-27	1
Female	66	Houseworker	2012-05-31	1
Female	66	Houseworker	2015-09-30	1
Male	66	Houseworker	2017-07-17	1
Female	65	Houseworker	2014-04-18	1
Female	65	Houseworker	2014-08-07	1
Female	65	Houseworker	2011-07-15	1
Female	62	Houseworker	2016-07-30	1
Male	62	Houseworker	2018-07-06	1
Female	62	Houseworker	2015-07-31	1
Male	61	Houseworker	2018-06-15	1
Male	61	Houseworker	2015-06-05	1
Female	61	Houseworker	2012-06-01	1
Female	61	Houseworker	2014-06-30	1
Female	59	Houseworker	2017-07-08	1
Male	59	Houseworker	2015-05-26	1
Female	59	Houseworker	2016-05-20	1
Female	59	Houseworker	2015-11-17	1
Male	58	Houseworker	2016-07-31	1
Female	58	Houseworker	2013-03-08	1
Female	58	Houseworker	2014-07-28	1
Female	57	Houseworker	2015-09-13	1
Female	56	Houseworker	2015-06-04	1
Male	55	Houseworker	2013-06-27	1
Female	55	Houseworker	2018-06-05	1
Female	55	Houseworker	2014-06-01	1
Female	55	Houseworker	2013-07-10	1
Male	54	Houseworker	2012-05-01	1
Female	53	Houseworker	2018-07-12	1
Male	52	Houseworker	2016-06-16	1
Female	52	Houseworker	2018-08-03	1
Female	51	Houseworker	2015-10-01	1
Female	51	Houseworker	2016-05-16	1
Female	51	Houseworker	2014-06-03	1
Female	50	Houseworker	2014-06-02	1
Male	50	Houseworker	2012-05-18	1
Female	49	Houseworker	2014-08-19	1
Female	49	Houseworker	2015-10-23	1
Male	49	Houseworker	2017-06-09	1
Female	48	Houseworker	2015-06-05	1
Male	45	Houseworker	2011-07-15	1
Female	42	Houseworker	2017-06-12	1
Female	34	Houseworker	2018-09-08	1
Male	25	Houseworker	2018-09-10	1
Female	18	Houseworker	2014-08-26	1
Female	88	Farmer	2016-07-29	1
Female	88	Farmer	2015-09-23	1
Male	88	Farmer	2017-06-23	1
Female	88	Farmer	2017-05-19	1
Female	86	Farmer	2017-07-23	1
Male	86	Farmer	2017-05-23	1
Female	85	Farmer	2015-07-10	1
Male	84	Farmer	2017-06-02	1
Male	84	Farmer	2016-07-22	1
Male	84	Farmer	2014-09-04	1
Male	84	Farmer	2018-09-11	1
Female	83	Farmer	2015-10-20	1
Male	83	Farmer	2016-05-24	1
Male	82	Farmer	2018-06-30	1
Female	82	Farmer	2015-06-28	1
Male	82	Farmer	2012-07-14	1
Male	82	Farmer	2011-07-15	1
Female	82	Farmer	2018-05-22	1
Male	81	Farmer	2018-12-21	1
Male	81	Farmer	2017-06-18	1
Female	81	Farmer	2016-05-11	1
Female	81	Farmer	2018-08-28	1
Male	80	Farmer	2015-07-10	1
Male	80	Farmer	2015-10-28	1
Female	80	Farmer	2015-06-29	1
Male	80	Farmer	2018-10-18	1
Female	79	Farmer	2014-04-28	1
Female	79	Farmer	2015-06-23	1
Female	79	Farmer	2017-04-06	1
Male	79	Farmer	2018-10-16	1
Female	79	Farmer	2016-07-18	1
Male	79	Farmer	2018-11-03	1
Female	79	Farmer	2016-05-02	1
Male	79	Farmer	2013-08-22	1
Male	78	Farmer	2018-07-02	1
Male	78	Farmer	2012-05-26	1
Female	78	Farmer	2013-10-20	1
Female	78	Farmer	2016-10-16	1
Male	77	Farmer	2015-04-10	1
Female	77	Farmer	2016-06-19	1
Male	77	Farmer	2018-10-19	1
Male	77	Farmer	2012-07-30	1
Female	77	Farmer	2014-06-04	1
Female	77	Farmer	2012-06-04	1
Female	77	Farmer	2016-05-24	1
Male	77	Farmer	2017-07-30	1
Male	77	Farmer	2013-07-10	1
Male	77	Farmer	2018-07-10	1
Female	76	Farmer	2015-05-13	1
Female	76	Farmer	2014-08-13	1
Male	76	Farmer	2017-08-26	1
Female	76	Farmer	2014-07-14	1
Male	76	Farmer	2014-12-26	1
Female	76	Farmer	2012-05-08	1
Male	75	Farmer	2018-07-06	1
Male	75	Farmer	2015-06-24	1
Female	75	Farmer	2017-04-21	1
Male	75	Farmer	2017-11-02	1
Female	75	Farmer	2018-06-10	1
Female	75	Farmer	2015-10-06	1
Female	75	Farmer	2018-06-13	1
Female	75	Farmer	2017-07-26	1
Female	74	Farmer	2015-05-13	1
Male	74	Farmer	2017-08-05	1
Female	74	Farmer	2014-05-11	1
Male	74	Farmer	2017-09-01	1
Female	73	Farmer	2017-05-02	1
Male	73	Farmer	2018-06-11	1
Female	73	Farmer	2016-06-20	1
Male	73	Farmer	2015-07-08	1
Female	73	Farmer	2018-04-25	1
Male	73	Farmer	2018-07-17	1
Female	73	Farmer	2015-06-01	1
Male	73	Farmer	2018-07-20	1
Male	73	Farmer	2016-06-29	1
Female	73	Farmer	2012-05-01	1
Male	72	Farmer	2017-06-03	1
Female	72	Farmer	2015-08-05	1
Male	72	Farmer	2017-05-18	1
Female	72	Farmer	2017-11-03	1
Male	72	Farmer	2012-09-17	1
Male	71	Farmer	2016-05-10	1
Male	71	Farmer	2017-04-20	1
Female	71	Farmer	2018-06-01	1
Female	71	Farmer	2015-07-11	1
Male	71	Farmer	2014-07-27	1
Male	71	Farmer	2013-06-02	1
Male	71	Farmer	2016-07-17	1
Male	71	Farmer	2018-08-26	1
Female	70	Farmer	2015-10-18	1
Female	70	Farmer	2017-05-17	1
Female	70	Farmer	2016-07-17	1
Female	70	Farmer	2017-06-17	1
Male	70	Farmer	2018-09-15	1
Female	70	Farmer	2018-05-12	1
Male	70	Farmer	2015-07-18	1
Female	70	Farmer	2012-08-21	1
Female	70	Farmer	2017-09-02	1
Male	69	Farmer	2014-04-07	1
Female	69	Farmer	2014-08-03	1
Male	69	Farmer	2016-03-31	1
Female	69	Farmer	2017-04-26	1
Male	69	Farmer	2016-05-17	1
Female	69	Farmer	2016-08-13	1
Female	69	Farmer	2018-10-15	1
Female	69	Farmer	2018-11-05	1
Female	69	Farmer	2014-04-01	1
Female	69	Farmer	2012-05-10	1
Male	69	Farmer	2014-08-05	1
Male	69	Farmer	2016-06-04	1
Female	69	Farmer	2017-08-18	1
Male	69	Farmer	2018-06-09	1
Female	69	Farmer	2011-07-18	1
Female	69	Farmer	2017-07-27	1
Female	68	Farmer	2015-06-08	1
Female	68	Farmer	2017-07-17	1
Male	68	Farmer	2016-05-17	1
Male	68	Farmer	2017-07-06	1
Female	68	Farmer	2016-06-01	1
Male	68	Farmer	2015-07-05	1
Female	68	Farmer	2014-06-14	1
Female	68	Farmer	2017-06-03	1
Male	68	Farmer	2014-05-14	1
Female	68	Farmer	2018-11-18	1
Male	68	Farmer	2017-04-30	1
Male	67	Farmer	2017-08-04	1
Male	67	Farmer	2017-07-12	1
Female	67	Farmer	2018-04-09	1
Male	67	Farmer	2015-05-22	1
Male	67	Farmer	2017-08-30	1
Female	67	Farmer	2016-05-09	1
Male	67	Farmer	2016-04-16	1
Female	67	Farmer	2017-06-05	1
Female	67	Farmer	2018-10-10	1
Male	66	Farmer	2018-07-01	1
Male	66	Farmer	2018-03-27	1
Female	66	Farmer	2018-07-14	1
Male	66	Farmer	2013-08-08	1
Female	66	Farmer	2016-05-31	1
Female	66	Farmer	2014-05-14	1
Female	66	Farmer	2014-04-23	1
Male	66	Farmer	2012-08-23	1
Male	66	Farmer	2014-08-25	1
Female	65	Farmer	2016-07-09	1
Female	65	Farmer	2015-06-10	1
Female	65	Farmer	2017-08-10	1
Female	65	Farmer	2014-05-12	1
Female	65	Farmer	2015-04-18	1
Female	65	Farmer	2014-04-28	1
Male	65	Farmer	2018-06-06	1
Female	64	Farmer	2015-05-28	1
Male	64	Farmer	2015-06-18	1
Female	64	Farmer	2017-05-04	1
Male	64	Farmer	2018-05-19	1
Male	64	Farmer	2018-06-02	1
Female	64	Farmer	2018-05-22	1
Male	64	Farmer	2018-08-10	1
Male	64	Farmer	2017-12-12	1
Female	64	Farmer	2017-06-10	1
Male	64	Farmer	2018-07-15	1
Male	64	Farmer	2018-05-22	1
Male	63	Farmer	2015-04-08	1
Male	63	Farmer	2017-08-24	1
Female	63	Farmer	2014-10-17	1
Male	63	Farmer	2016-09-22	1
Male	63	Farmer	2014-06-16	1
Female	63	Farmer	2015-04-05	1
Male	63	Farmer	2016-09-14	1
Male	63	Farmer	2016-08-08	1
Female	63	Farmer	2017-10-19	1
Female	62	Farmer	2015-10-03	1
Female	62	Farmer	2014-04-15	1
Male	62	Farmer	2015-04-17	1
Male	62	Farmer	2016-08-18	1
Female	62	Farmer	2017-06-29	1
Female	62	Farmer	2012-05-26	1
Male	62	Farmer	2015-04-07	1
Female	62	Farmer	2015-06-17	1
Male	62	Farmer	2018-05-22	1
Male	62	Farmer	2018-06-05	1
Male	62	Farmer	2016-05-22	1
Female	62	Farmer	2013-07-26	1
Male	62	Farmer	2013-05-29	1
Male	62	Farmer	2016-07-02	1
Male	61	Farmer	2017-06-17	1
Male	61	Farmer	2017-05-22	1
Female	61	Farmer	2018-07-17	1
Female	61	Farmer	2015-07-20	1
Male	61	Farmer	2017-07-04	1
Female	61	Farmer	2015-08-07	1
Female	61	Farmer	2014-05-08	1
Male	61	Farmer	2015-11-08	1
Male	61	Farmer	2014-05-12	1
Male	61	Farmer	2013-08-01	1
Male	61	Farmer	2018-06-06	1
Male	60	Farmer	2017-05-07	1
Female	60	Farmer	2016-10-21	1
Male	60	Farmer	2018-08-05	1
Female	60	Farmer	2018-05-02	1
Female	60	Farmer	2018-06-21	1
Male	60	Farmer	2018-03-31	1
Female	60	Farmer	2018-05-29	1
Male	59	Farmer	2014-08-27	1
Female	59	Farmer	2017-01-14	1
Female	59	Farmer	2011-06-18	1
Female	59	Farmer	2012-06-23	1
Male	59	Farmer	2016-09-23	1
Male	59	Farmer	2018-06-01	1
Female	59	Farmer	2016-06-15	1
Male	59	Farmer	2013-10-01	1
Male	59	Farmer	2018-06-05	1
Female	59	Farmer	2018-05-06	1
Female	59	Farmer	2015-07-28	1
Male	58	Farmer	2017-09-03	1
Female	57	Farmer	2015-07-02	1
Male	57	Farmer	2013-06-11	1
Female	57	Farmer	2013-07-28	1
Female	56	Farmer	2015-06-08	1
Male	56	Farmer	2015-08-21	1
Female	56	Farmer	2016-03-30	1
Male	56	Farmer	2015-03-12	1
Female	56	Farmer	2015-05-23	1
Male	56	Farmer	2016-06-05	1
Female	56	Farmer	2013-06-19	1
Female	56	Farmer	2017-05-18	1
Female	56	Farmer	2018-06-25	1
Female	56	Farmer	2018-08-30	1
Male	55	Farmer	2017-06-24	1
Male	55	Farmer	2015-07-07	1
Female	55	Farmer	2017-11-01	1
Female	55	Farmer	2015-07-06	1
Male	55	Farmer	2013-07-15	1
Female	55	Farmer	2018-04-20	1
Male	55	Farmer	2014-07-11	1
Female	55	Farmer	2017-05-17	1
Female	54	Farmer	2012-07-13	1
Female	54	Farmer	2015-08-14	1
Male	53	Farmer	2017-10-31	1
Male	53	Farmer	2018-06-30	1
Male	53	Farmer	2016-07-21	1
Male	53	Farmer	2012-06-17	1
Male	53	Farmer	2013-06-05	1
Female	52	Farmer	2018-03-10	1
Male	52	Farmer	2016-08-31	1
Female	51	Farmer	2016-05-16	1
Male	51	Farmer	2016-06-21	1
Female	50	Farmer	2016-04-11	1
Female	50	Farmer	2018-07-06	1
Male	50	Farmer	2016-05-24	1
Male	49	Farmer	2017-07-16	1
Female	49	Farmer	2018-08-14	1
Female	49	Farmer	2016-06-14	1
Female	49	Farmer	2015-07-15	1
Male	48	Farmer	2015-07-23	1
Male	48	Farmer	2014-05-14	1
Male	48	Farmer	2014-03-15	1
Male	47	Farmer	2018-12-14	1
Female	47	Farmer	2018-05-18	1
Male	47	Farmer	2013-05-05	1
Male	46	Farmer	2014-11-11	1
Male	45	Farmer	2016-07-18	1
Female	45	Farmer	2014-05-01	1
Female	45	Farmer	2015-06-02	1
Male	45	Farmer	2016-04-25	1
Male	45	Farmer	2014-05-12	1
Male	44	Farmer	2017-08-08	1
Male	44	Farmer	2018-06-28	1
Male	39	Farmer	2015-05-14	1
Male	39	Farmer	2017-04-27	1
Male	39	Farmer	2018-05-20	1
Male	38	Farmer	2016-05-19	1
Female	36	Farmer	2018-06-06	1
Male	31	Farmer	2013-05-09	1
Male	24	Farmer	2018-08-28	1
Male	24	Farmer	2016-10-06	1
